# Supplementary material for: Standards of suitability for the management of chronic obstructive respiratory diseases
Source: Multidiscip Respir Med. 2014 Dec 18;9(1):65. doi: 10.1186/2049-6958-9-65 (PMC4290399; doi:10.1186/2049-6958-9-65)
Supplement: Supplementary file 1 — Additional file 1: Participants in Consensus Conference and relative function. (XLS 117 KB) [file 40248_2014_188_MOESM1_ESM.xls]

## Sheet: 18-19 OTT
Surname	(*) NOME	(*) SPECIALIZZAZIONE	NAME	ROLE	(*) ENTE DI APPARTENENZA	(*) LOCALITA' ENTE	(*) ETA' INFERIORE A 40 ANNI	INDIRIZZO PRIVATO	CAP	LOCALITA'	TEL.	CELL.	E-MAIL	(*) ISF	(*) AM	NOTE	(*) CONGRESSO	STATUS	(*) PACCHETTO	(*) PAX	MEZZO	VIAGGIO ANDATA	IN	AVVICINAMENTO	TRATTA	VOLO-TRENO	DEP	ARR	VIAGGIO RITORNO	OUT	TRATTA 2	VOLO-TRENO	ORARIO	BRETELLA	NOME HOTEL/ CATEGORIA	INDIRIZZO HOTEL	HOTEL DATA IN	HOTEL DATA OUT	(*) CAMERA DUS	dbl	(*) DATA INVIO LIBERTATORIA (ALLEGATO C2)	htl 17	htl 18	htl 19	lunch 18	cb 18	cena 18	cb 19	parcheggio 17
Alimonti	Pietro		Pietro	AUDITORE/DISCUSSANT		Roma				Roma		3483931327	pietro.alimonti@tin.it			NO PERNOTTO CHIEDERE SE SERVE PARK-spento	III CONSENSUS CONFERENCE AIMAR " Cosa definisce l' appropriatezza nella gestione delle ccronicità respiratorie"	board scientifico	NO HOTEL	1	0		0							0					VISCONTI PALACE HOTEL	VISCONTI PALACE HOTEL Via Federico Cesi 37 00193 Roma info@viscontipalace.com	0	0	0	0		0	0	0	1	1	1	1	0
Allegra	Luigi		Luigi	MODERATORE		Milano				Milano		335269973	allegra.luigi@alice.it			INVIATA MAIL CON COPIA PROGRAMMA PRELIMINARE E H TRENI-dovrebbe dar riscontro lunedì 09/09 contr mail ale. 17/09 RICEVUTA CONFERMA TELEFONICA, EMESSI BIGLIETTI. 18/09 INVIATA MAIL CON TICKET ALLEGATI.	III CONSENSUS CONFERENCE AIMAR " Cosa definisce l' appropriatezza nella gestione delle ccronicità respiratorie"	ok	OSPITALITA' COMPLETA	1	TRENO	18 OTT MILANO C.LEFROSSA 9607 MILANO C.LE 07.00 - ROMA TMI 10.00	2013-10-18		MI C.LE-ROMA T.NI	FR9607	07.00	10.00	19 OTTFROSSA 9646 ROMA TMI. 17.00- MILANO CLE 20.00	2013-10-19	ROMA T.NI-MI C.LE	FR9642	17.00-20.00		VISCONTI PALACE HOTEL	VISCONTI PALACE HOTEL Via Federico Cesi 37 00193 Roma info@viscontipalace.com	2013-10-18	2013-10-19	1	0		0	1	0	1	1	1	1
Ambrosino	Nicolino		Nicolino	STREAMLEADER RELATORE/DISCUSSANT		Pisa				Pisa		3385053839	nico.ambrosino@gmail.com			dice che sarà sostituito da vagheggini	III CONSENSUS CONFERENCE AIMAR " Cosa definisce l' appropriatezza nella gestione delle ccronicità respiratorie"	board scientifico	OSPITALITA' COMPLETA	0																	0	0	0			0	0	0	0	0	0	0
Andò	Filippo		Filippo	STREAMLEADER RELATORE/DISCUSSANT		Messina				Messina		3394115039	fando@unime.it			INVIATA MAIL CON PROGRAMMA PRELIMINARE E VOLI-ATTENDO OK. 18/09 occupato, richiamare tarda mattinata.19/09 confermati orari, emettere ticket. Inviata richiesta, attesa conferma biglietti. Inviata mail con ticket allegati	III CONSENSUS CONFERENCE AIMAR " Cosa definisce l' appropriatezza nella gestione delle ccronicità respiratorie"	board scientifico	OSPITALITA' COMPLETA	1	AEREO	18 OTT AZ 1724 CTA 10:50 FCO 12:10	2013-10-18		CTA-FCO	AZ1724	1899-12-31 10:50:00	1899-12-31 12:10:00	19 OTT AZ 1751 FCO 17.15-CTA 18.30	2013-10-19	FCO-CTA	AZ1751	17.15-18.30		VISCONTI PALACE HOTEL	VISCONTI PALACE HOTEL Via Federico Cesi 37 00193 Roma info@viscontipalace.com	2013-10-18	2013-10-19	1	0		0	1	0	1	1	1	1
Battaglia	Augusto		Augusto	PARTECIPANTE ALLA TAVOLA ROTONDA								3204333735 (a cui mi ha risposto) oppure cell alternativo 3495562479	augusto.battaglia@libero.it																						VISCONTI PALACE HOTEL	VISCONTI PALACE HOTEL Via Federico Cesi 37 00193 Roma info@viscontipalace.com	0	0	0	0		0	0	0	1	1	0	1	0
Bellofiore	Salvatore		Salvatore	AUDITORE/DISCUSSANT	AIMAR	Catania				Catania		3405732281	salvobellofiore@gmail.com			N.R.. 17/09 NON ERA A CONOSCENZA DELLA CONFERENZA MA CMQ IL 18/09 NON POTREBBE PARTECIPARE X ALTRO IMPEGNO. Richiamare prossima settimana. -27/09 inviata mail x riscontro- non partecipa	III CONSENSUS CONFERENCE AIMAR " Cosa definisce l' appropriatezza nella gestione delle ccronicità respiratorie"		OSPITALITA' COMPLETA	0																	0	0	0			0	0		0	0		0
Bettoncelli	Germano		Germano	RELATORE/DISCUSSANT		Brescia				Brescia		3355401041	gerbet@alice.it			ok emettere voli. 17/09 Inviata richiesta emissione biglietto, attesa ticket. 18/09 Emessi ticket, inviata mail con allegati biglietti.	III CONSENSUS CONFERENCE AIMAR " Cosa definisce l' appropriatezza nella gestione delle ccronicità respiratorie"	Ok sarà presente Bettoncelli e altro delegato che comunica Segreteria a breve	OSPITALITA' COMPLETA	1	AEREO	18 OTT AZ 1490 VRN 06.50 - FCO 07.55	2013-10-18		VRN-FCO	AZ1490	06.50	07.55	19 OTT AZ 1491 FCO 17.20 VRN 18.30	2013-10-19	FCO-VRN	AZ14941	17.20-18.30		VISCONTI PALACE HOTEL	VISCONTI PALACE HOTEL Via Federico Cesi 37 00193 Roma info@viscontipalace.com	2013-10-18	2013-10-19	1	0		0	1	0	1	1	1	1
Bianchi	Attilio		Attilio	REL/DISCUSSANT		Salerno				Salerno		3480005021	abianchi@unisa.it			METTE GIU' o N.R. 17/09 N.R 18/09 N.R. Inviata mail sollecito riscontro per procedere con organizzazione viaggio. 19/09 N.R., mette giù!-27 settembre inviato mail per mettersi in contatto-nn partecipa	III CONSENSUS CONFERENCE AIMAR " Cosa definisce l' appropriatezza nella gestione delle ccronicità respiratorie"	ok	OSPITALITA' COMPLETA	0																	0	0	0	0		0	0		0	0		0
Borgia	Rosa		Rosa	MEMBRO DELLA GIURIA		Chieti				Chieti		3358418467	rosa.borgia@aslchieti.it			INVIATA MAIL CON ORARI BUS DA CHIETI vedi mail allegata alla scheda - FARA' SAPERE SE PRENDE BUS O USA LA SUA AUTO. 17/09 UTILIZZA BUS MA VUOLE BIGLIETTO APERTO PERCHE'NON SA INDICARCI ORARIO O MODOLU RIMBORSO. 18/09 INVIATA MAIL CON INFO PER RIMBORSO TICKET BUS (OK SABRINA).-02/10 rinviata mail e al tel mi ha detto che scriverà orari x transfer. tkts li farà lei	III CONSENSUS CONFERENCE AIMAR " Cosa definisce l' appropriatezza nella gestione delle ccronicità respiratorie"	ok	OSPITALITA' COMPLETA	1	BUS	ARPA -NON EMESSO DA NOI	2013-10-18		CHIETI ROMA	BUS			BUS ARPA-NN EMESSO DA NOI	2013-10-19	ROMA-CHIETI	BUS			VISCONTI PALACE HOTEL	VISCONTI PALACE HOTEL Via Federico Cesi 37 00193 Roma info@viscontipalace.com	2013-10-18	2013-10-19	1	0		0	1	0	1	1	1	1	0
Bruschelli	Carla		Carla	MEMBRO DELLA GIURIA		Roma				Roma	333 3525375	055 700027 (segreteria) - cell. 333 3525375	carla.bruschelli@libero.it			ROMA NON PERNOTTA CHIEDERE SE SERVE PARK-ok prenotare parcheggio per il 18	III CONSENSUS CONFERENCE AIMAR " Cosa definisce l' appropriatezza nella gestione delle ccronicità respiratorie"	Ok sarà presente Bettoncelli e altro delegato che comunica Segreteria a breve	NO HOTEL	1	0														VISCONTI PALACE HOTEL	VISCONTI PALACE HOTEL Via Federico Cesi 37 00193 Roma info@viscontipalace.com	0	0	0	0		0	0	0	1	1	0	0
Camaioni	Angelo		Angelo	PARTECIPANTE ALLA TAVOLA ROTONDA		Roma				Roma		3356868809	camaioniangelo@libero.it			contatto da Carlone chiedere se pernotto-nn risp	III CONSENSUS CONFERENCE AIMAR " Cosa definisce l' appropriatezza nella gestione delle ccronicità respiratorie"	ok	NO HOTEL	1	0														VISCONTI PALACE HOTEL	VISCONTI PALACE HOTEL Via Federico Cesi 37 00193 Roma info@viscontipalace.com	0	0	0	0		0	0	0	1	1	1	1	1
Carlone	Stefano		Stefano	AUDITORE/DISCUSSANT		Roma				Roma		347 3352427	scarlone@hsangiovanni.roma.it			ROMA NON PERNOTTA CHIEDERE SE SERVE PARK-ok prenotare parcheggio	III CONSENSUS CONFERENCE AIMAR " Cosa definisce l' appropriatezza nella gestione delle ccronicità respiratorie"	board scientifico	NO HOTEL	1	0														VISCONTI PALACE HOTEL	VISCONTI PALACE HOTEL Via Federico Cesi 37 00193 Roma info@viscontipalace.com	0	0	0	0		0	0	0	1	1	1	1
Carraro	Daniela		Daniela	MEMBRO DELLA GIURIA		Verona				Verona		3356020010	daniela.carraro@ulss4.veneto.it			INVIATA MAIL CON VOLI E PROGRAMMA PRELIMINARE-preparata mail da inviare con treni da padova. INVIATA MAIL 17/09. RICHIAMARE IL 19/09 PER VERIFICARE. 19/09 non può parlare perché occupata ma non capisce come facciamo ad avere il suo numero!-26 SETT OK INVIATA BIGLIETTERIA TRENO	III CONSENSUS CONFERENCE AIMAR " Cosa definisce l' appropriatezza nella gestione delle ccronicità respiratorie"	ok	OSPITALITA' COMPLETA	1	AEREO	18 OTT FA9403 PADOVA-ROMA T.NI 06.41-09.30	2013-10-18		PADOVA-ROMA T.NI	FR9403	06.41	09.30	19 OTT FA9442 ROMA T.NI-PADOVA 16.50-20.07	2013-10-19	ROMA T.NI-PADOVA	FA9442	16.50-20.07		VISCONTI PALACE HOTEL	VISCONTI PALACE HOTEL Via Federico Cesi 37 00193 Roma info@viscontipalace.com	2013-10-18	2013-10-19	1	0		0	1	0	1	1	1	1
Casali	Lucio		Lucio	AUDITORE/DISCUSSANT	AIMAR	Perugia				Perugia		3331678802	lcasali@unipg.it			NON PARTECIPA HA IMPEGNO IN ALTRO EVENTO	III CONSENSUS CONFERENCE AIMAR " Cosa definisce l' appropriatezza nella gestione delle ccronicità respiratorie"			0																	0	0	0	0		0	0		0	0		0
Contiguglia	Rosario		Rosario	RELATORE/DISCUSSANT		Messina				Messina		3407762627	rosariocontiguglia@libero.it			INVIATA MAIL CON VOLI E PROGRAMMA PRELIMINARE. Non aveva ricevuto info voli; 18/09 inviata mail con info, attesa risposta. Richiamare prossima settimana. 27/09 nn risponde-rinvio mail-rinvio mail 01/10	III CONSENSUS CONFERENCE AIMAR " Cosa definisce l' appropriatezza nella gestione delle ccronicità respiratorie"	ok	OSPITALITA' COMPLETA	1	AEREO	18 OTT AZ 1710 CTA 09.30 FCO 10.50	2013-10-18		CTA-FCO	AZ1710	09.30	10.50	19 OTT AZ 1751 FCO 17.15-18.30 CTA	2013-10-19	FCO-CTA	AZ1751	17.15-18.30		VISCONTI PALACE HOTEL	VISCONTI PALACE HOTEL Via Federico Cesi 37 00193 Roma info@viscontipalace.com	2013-10-18	2013-10-19	1	0		0	1	0	1	1	1	1
Coratella	Giuseppe		Giuseppe	MEMBRO DELLA GIURIA		Andria				Andria		3204307751	gcdsandria@gmail.com			TORNA DA ATENE IL 18 OTT CON TUPPUTI FA SAPERE SE SERVE TFR DA APT X TUTTI E DUE. OK VUOLE RIENTRO 19OTT O AZ 1607 FCO 17.25-BRI 18.35 COME TUPPUTI. Emessi ticket rientro e inviata mail, attendiamo notizie su arrivo per tsf dall'apt al congresso.	III CONSENSUS CONFERENCE AIMAR " Cosa definisce l' appropriatezza nella gestione delle ccronicità respiratorie"	ok	OSPITALITA' COMPLETA	1	AEREO	TORNA DA ATENE ?! IL 18 CON TUPPUTI	2013-10-18		ATH-FCO?				19OTT O AZ 1607 FCO 17.25-BRI 18.35	2013-10-19					VISCONTI PALACE HOTEL	VISCONTI PALACE HOTEL Via Federico Cesi 37 00193 Roma info@viscontipalace.com	41565	41566	1	0		0	1	0	1	1	1	1
Da Col	Paolo		Paolo	RELATORE/DISCUSSANT		Trieste				Trieste		3487059897	pg.dacol@gmail.com			ER RELAZIONE DEL 18 OTT	III CONSENSUS CONFERENCE AIMAR " Cosa definisce l' appropriatezza nella gestione delle ccronicità respiratorie"	ok	OSPITALITA' COMPLETA	1	0	0	2013-10-17							2013-10-19					VISCONTI PALACE HOTEL	VISCONTI PALACE HOTEL Via Federico Cesi 37 00193 Roma info@viscontipalace.com	2013-10-17	2013-10-19	1	0		1	1	0	1	1	1	1
Dal Negro	Roberto		Roberto	RELATORE RELATORE/DISCUSSANT		Bussolengo (VR)				Bussolengo (VR)		045 - 6712193 - 3483168888	robertodalnegro@gmail.com			SOSTITUTO VALENTE X REL 18OTT INVIATA MAIL CON VOLI E PROGRAMMA PRELIMINARE. 18/09 CHIEDE DI ESSERE CONTATTATO DOPO IL 22/09-mandato mail 27/09-CHIAMARE DOMATTINA 03 OTTOBRE	III CONSENSUS CONFERENCE AIMAR " Cosa definisce l' appropriatezza nella gestione delle ccronicità respiratorie"	ok	OSPITALITA' COMPLETA	1	AEREO	18 OTT AZ 1498 VRN 07.50 - FCO 08.55	2013-10-18		VRN-FCO	AZ1498	07.50	08.55	19 OTT AZ 1491 FCO 17.20 VRN 18.30	2013-10-19	FCO-VRN	AZ14941	17.20-18.30		VISCONTI PALACE HOTEL	VISCONTI PALACE HOTEL Via Federico Cesi 37 00193 Roma info@viscontipalace.com	2013-10-18	2013-10-19	1	0		0	1	0	1	1	1	1
De Benedetto	Fernando		Fernando	Presidente AIMAR		Chieti				Chieti		3466964218	debened@unich.it			30/8 arriva da BCN il 17 ott. Ritira auto in apt- arr con MP. Riservare park	III CONSENSUS CONFERENCE AIMAR " Cosa definisce l' appropriatezza nella gestione delle ccronicità respiratorie"	board scientifico	OSPITALITA' COMPLETA	1	AUTO		2013-10-17							2013-10-19					VISCONTI PALACE HOTEL	VISCONTI PALACE HOTEL Via Federico Cesi 37 00193 Roma info@viscontipalace.com	2013-10-17	2013-10-19	1	0		1	1	0	1	1	1	1	1
De Martino	Annamaria		Annamaria	RELATORE/DISCUSSANT		Roma				Roma		3203351437	a.demartino@sanita.it			ROMA NON PERNOTTA CHIEDERE SE SERVE PARK- mandato mail- no parcheggio	III CONSENSUS CONFERENCE AIMAR " Cosa definisce l' appropriatezza nella gestione delle ccronicità respiratorie"	ok	NO HOTEL	1	0														VISCONTI PALACE HOTEL	VISCONTI PALACE HOTEL Via Federico Cesi 37 00193 Roma info@viscontipalace.com	0	0	0	0		0	0	0	1	1	0	1
Del Vecchio	Mario		Mario	RELATORE INTERVENTO IN TAVOLA ROTONDA		Firenze				MILANO		02 5836.2506	mariodelvecchio2@gmail.com - mario.delvecchio@unibocconi.it			N.R. 17/09 N.R., VERIFICARE EVENTUALI E-MAIL O ALTRO CONTATTO! 18/09 inviata mail con richiesta riscontro ed eventuale contatto telefonico- OK FARE TRENI IN GIORNATA IL SABATO-OK TKTS INVIATI	III CONSENSUS CONFERENCE AIMAR " Cosa definisce l' appropriatezza nella gestione delle ccronicità respiratorie"	ok	OSPITALITA' COMPLETA	1	TRENO		2013-10-19		MILANO-ROMA		07.00	10.00	FR9550 ROMA T.NI-MILANO C.LE	2013-10-19	ROMA-MILANO	FR9550	17.20-20.40		VISCONTI PALACE HOTEL	VISCONTI PALACE HOTEL Via Federico Cesi 37 00193 Roma info@viscontipalace.com	0	0	0	0		0	0	0	0	0	0	1	0
Di Gregorio	Antonio		Antonio	AUDITORE/DISCUSSANT	AIMAR	Arco di Trento				Arco di Trento		3470142666	digregorioz@libero.it			PROCEDERE CON TRENI SCHEDA. 17/09 emessi ticket, inviare mail. 18/09 inviata mail con ticket allegati.	III CONSENSUS CONFERENCE AIMAR " Cosa definisce l' appropriatezza nella gestione delle ccronicità respiratorie"		OSPITALITA' COMPLETA	1	TRENO	18 OTT FA 9465 ROVERETO 07.47 - ROMA TMI 11.40	2013-10-18						19 OTT FA9478 ROMA TMI 16.15 - ROVERETO 19.55	2013-10-19					VISCONTI PALACE HOTEL	VISCONTI PALACE HOTEL Via Federico Cesi 37 00193 Roma info@viscontipalace.com	2013-10-18	2013-10-19	1	0		0	1		1	1	1	1
Donner	Claudio F.		Claudio Ferdinando	PRESIDENTE I SESSIONE/RELATORE/DISCUSSANT		Borgomanero (NO)				Borgomanero (NO)		3466964087	cfdonner@mondomedico.it			30/8 NON C'E' SCHEDA -contattato richiede volo o da MXP o da Lin, inviare lui alcune proposte che sceglie. Arriva per la mattina del 18 e rientro il 19 primo pom. 17/09 INVIATA MAIL CON PROPOSTE VIAGGIO. RICHIAMARE DA LUNEDI 23/09 PERCHE' E' IN VACANZA; HA VISTO LA MAIL CI RISPONDERA'!- ok ha risposto 26 sett richiesta emissione- TKTS INVIATI	III CONSENSUS CONFERENCE AIMAR " Cosa definisce l' appropriatezza nella gestione delle ccronicità respiratorie"	board scientifico	OSPITALITA' COMPLETA	1	AEREO		2013-10-18							2013-10-19					VISCONTI PALACE HOTEL	VISCONTI PALACE HOTEL Via Federico Cesi 37 00193 Roma info@viscontipalace.com	2013-10-18	2013-10-19	1	0		0	1	0	1	1	1	1
Fabiano	Franco		Franco	AUDITORE/DISCUSSANT	AIMAR	La Spezia				La Spezia		3356041886	fabiano.franco@libero.it			chiamato piu' volte non ha mai tempo, mandata mail con possibilità treni da sp - mail pinzata alla scheda. 17/09 rikiamare giovedì 19 xkiedere conferma di partecipazione.19/9: conferma partecipazione, inviata proposta viaggio-27/09 rinviata mail x riscontro-emesso treno di ritorno ma nel rispondere nn ha scelto treno andata....quando risponde emettere andata ed inviare! 01/10 OK INVIATI TKTS	III CONSENSUS CONFERENCE AIMAR " Cosa definisce l' appropriatezza nella gestione delle ccronicità respiratorie"		OSPITALITA' COMPLETA	1	TRENO	18OTT FB35415 LASPEZIA C.LE 06.54-ROMA T.NI 10.02	2013-10-18		LA SPEZIA C.LE-ROMA T.NI	FB35415	06.54	10.02	19OTT IC35404 ROMA T.NI 15.40-LA SPEZIA C.LE 19.50	2013-10-19	ROMAT.NI-LA SPEZIA C.LE	IC35404	15.40-19.50		VISCONTI PALACE HOTEL	VISCONTI PALACE HOTEL Via Federico Cesi 37 00193 Roma info@viscontipalace.com	2013-10-18	2013-10-19	1	0		0	1	0	1	1	1	1
Fava	Alba		Alba	MEMBRO DELLA GIURIA		Roma				Roma		3204329175	a.fava@sanita.it			ROMA NON PERNOTTA CHIEDERE SE SERVE PARK-02/10 NN SA SE PARTECIPA DARA' RISCONTRO IN CASO SI PARCHEGGIO	III CONSENSUS CONFERENCE AIMAR " Cosa definisce l' appropriatezza nella gestione delle ccronicità respiratorie"	contattata telefonicamente, risposta positiva, deve solo valutare sovrapposizione di impegno personale (intervento chirurgico)	NO HOTEL	1	0														VISCONTI PALACE HOTEL	VISCONTI PALACE HOTEL Via Federico Cesi 37 00193 Roma info@viscontipalace.com	0	0	0	0		0	0	0	1	1	1	1	0
Franchi			Fausta	RELATORE/DISCUSSANT
Frateiacci	Sandra		Sandra	RELATORE/DISCUSSANT						Roma		389 0448482	s.frateiacci@federasma.org			ROMA NN DOVREBBE PERNOTTARE-NN RISPONDE 02/10 MANDATA MAIL	III CONSENSUS CONFERENCE AIMAR " Cosa definisce l' appropriatezza nella gestione delle ccronicità respiratorie"		NO HOTEL	1	0														VISCONTI PALACE HOTEL	VISCONTI PALACE HOTEL Via Federico Cesi 37 00193 Roma info@viscontipalace.com	0	0	0	0		0	0		1	1		1
Gallelli	Andrea		Andrea	AUDITORE/DISCUSSANT	AIMAR	Catanzaro				Catanzaro		3355246140	andreagallelli@hotmail.com			17/09 N.R. (chiamato piu' volte, n.r.) 18/09 Concordati orari volo, inviata richiesta biglietti. Inviata mail con ticket allegati	III CONSENSUS CONFERENCE AIMAR " Cosa definisce l' appropriatezza nella gestione delle ccronicità respiratorie"		OSPITALITA' COMPLETA	1	AEREO	18 OTT AZ1162 SUF 06.45- FCO 08.00	2013-10-18		SUF-FCO				19 OTT AZ1167 FCO 17.15- SUF 18.30	2013-10-19					VISCONTI PALACE HOTEL	VISCONTI PALACE HOTEL Via Federico Cesi 37 00193 Roma info@viscontipalace.com	41565	41566	1	0		0	1		1	1	1	1
Gentili	Gilberto		Gilberto	MEMBRO DELLA GIURIA		Senigallia (AN)				Senigallia (AN)		348 89 71 312	gilbertogentili@yahoo.it			HA RISPOSTO VIA MAIL VEDI OPERATIVI. 17/09 ha chiesto un orario rientro diverso. Inviata mail con nuova proposta (vedi info viaggio) solo da confermare; attesa sua conferma-27SETT INVIATO TKT	III CONSENSUS CONFERENCE AIMAR " Cosa definisce l' appropriatezza nella gestione delle ccronicità respiratorie"	ok	OSPITALITA' COMPLETA	1	AEREO	18 OTT AZ 7229 ANCONA 11.15 - ROMA FCO 12.15	2013-10-18		AOI-FCO	AZ7229	11.15	12.15	19 OTT AZ 7228 FCO 14,10 - AOI 15,10	2013-10-19	FCO-AOI	AZ 7228	14:10-15:10		VISCONTI PALACE HOTEL	VISCONTI PALACE HOTEL Via Federico Cesi 37 00193 Roma info@viscontipalace.com	2013-10-18	2013-10-19	1	0		0	1	0	1	1	1	1
Giovannini	Valtere		Waltere	REL/DISCUSSANT		Firenze				Firenze			valtere.giovannini@regione.toscana.it			28/6 in attesa di Ambrosino che lo sente al tel - ambrosino ha annullato tenere in st by anche giovannini. 17/09 N.R. Il dott. Ambrosino dice che è quasi impossibile parlare con lui, quando e se lo sentirà, lo avviserà del congresso.	III CONSENSUS CONFERENCE AIMAR " Cosa definisce l' appropriatezza nella gestione delle ccronicità respiratorie"	26/7 rimandato invito per mail e richiamato Ambrosino che cerca di trovarlo.Per ora però nessuna risposta ancora	OSPITALITA' COMPLETA	0															VISCONTI PALACE HOTEL	VISCONTI PALACE HOTEL Via Federico Cesi 37 00193 Roma info@viscontipalace.com	0	0	0	0		0	0		0	0		0
Grassi	Carlo		Carlo	AUDITORE/DISCUSSANT	AIMAR	Milano				Milano		02/48022175 335-6024937	grassicarlo@tiscali.it			18 OTT FROSSA 9607 MI CLE 07.00 - ROMA TMI 10.00 /19 OTT FROSSA 9638 ROMA TMI 15.00 MI CLE 17.55 - 18/09 emessi ticket inviata mail.	III CONSENSUS CONFERENCE AIMAR " Cosa definisce l' appropriatezza nella gestione delle ccronicità respiratorie"		OSPITALITA' COMPLETA	1	TRENO	18 OTT FROSSA 9607 MI CLE 07.00 - ROMA TMI 10.00	2013-10-18		MILANO C.LE-ROMA T.NI	FR9706	07.00	10.00	19 OTT FROSSA 9638 ROMA TMI 15.00 MI CLE 17.55	2013-10-19	ROMA T.NI-MILANO C.LE	FR9638	15.00-17.55		VISCONTI PALACE HOTEL	VISCONTI PALACE HOTEL Via Federico Cesi 37 00193 Roma info@viscontipalace.com	2013-10-18	2013-10-19	1	0		0	1	0	1	1	1	1
Gulotta	Carlo		Carlo	AUDITORE/DISCUSSANT	AIMAR	Torino				Torino		3474296596	carlo.gulotta@unito.it c.gulotta@sanluigi.piemonte.it			17/09 inviata mail con programma Conf.; probabilmente non potrà partecipare. Contattare prox sett x conferma- 27/09 inviato mail di sollecito-01/10 RINVIARE MAIL DOMANI PER RICORDARGLI-rinviata mail 02/10- nn partecipa	III CONSENSUS CONFERENCE AIMAR " Cosa definisce l' appropriatezza nella gestione delle ccronicità respiratorie"																				0	0	0	0		0	0	0	0	0	0	0	0
Infantino	Antonio		Antonio	REL/DISCUSSANT		Bari				Bari		3396356582	antonio.infantino@siicp.it - antonio.infantino@tiscali.it			30/8 richiamare doopo il 10 sett. 17/09 inviata mail con proposte viaggio a/r per sabato perché venerdi è impegnato. Ci farà sapere!-inviata nuova mail il 27/09-NN PARTECIPA	III CONSENSUS CONFERENCE AIMAR " Cosa definisce l' appropriatezza nella gestione delle ccronicità respiratorie"	ok	OSPITALITA' COMPLETA	0																	0	0	0			0	0		0	0		0
Iodice	Francesco		Francesco	AUDITORE/DISCUSSANT	AIMAR	Napoli				Napoli		339/3704659	jodicef@tin.it			PROCEDERE CON TRENI da EMETTERE COME SCHEDA MA NON HO INVIATO MAIL. 18/09 emessi ticket, inviata mail.	III CONSENSUS CONFERENCE AIMAR " Cosa definisce l' appropriatezza nella gestione delle ccronicità respiratorie"		OSPITALITA' COMPLETA	1	TRENO	18 OTT FR9518 NAPOLI C.LE 8:00-ROMA T.NI 9:10	2013-10-18		NAPOLI C.LE-ROMA T.NI	FR9518	08.00	09.10	19 OTT FR9529 ROMA T.NI 15.45-NAPOLI C.LE 16.55	2013-10-19	ROMA T.NI-NAPOLI C.LE	FR9529	15.45-16.55		VISCONTI PALACE HOTEL	VISCONTI PALACE HOTEL Via Federico Cesi 37 00193 Roma info@viscontipalace.com	2013-10-18	2013-10-19	1	0		0	1	0	1	1	1	1
Isidori	Pierpaolo		Pierpaolo	AUDITORE/DISCUSSANT	AIMAR	Fano				Fano		3355864125	pneumo-fano@libero.it			PROCEDERE CON EMISSIONE TRENI SCHEDA - MA NON HO INV MAIL. 18/09 emessi ticket, inviare mail. 19/09 inviata mail con ticket.	III CONSENSUS CONFERENCE AIMAR " Cosa definisce l' appropriatezza nella gestione delle ccronicità respiratorie"		OSPITALITA' COMPLETA	1	TRENO	18 OTT FB 9851 PESARO 07.17 - ROMA TMI 10.33	2013-10-18		PESARO -ROMA T.NI	FB1851	07.17	10.33	19 OTT FA9434 ROMA TMI 14.50 - BLQ 17.07+ FB9819 BLQ 17.42 PESARO 19.05	2013-10-19	ROMA T.NI-BOLOGNA	FA9434	14.50-17.07	FB 9819 BOLOGNA-PESARO 17.42-19.05	VISCONTI PALACE HOTEL	VISCONTI PALACE HOTEL Via Federico Cesi 37 00193 Roma info@viscontipalace.com	2013-10-18	2013-10-19	1	0		0	1	0	1	1	1	1
Langella	Luigi		Luigi	RELATORE/DISCUSSANT	SIICP					Torre del Greco (NA)		3472312541 – 3663132687	LANGELLALUIGI@fastwebnet.it			Inviata mail per riscontro orari treno			OSPITALITA' COMPLETA	1	TRENO		2013-10-18							2013-10-19					VISCONTI PALACE HOTEL	VISCONTI PALACE HOTEL Via Federico Cesi 37 00193 Roma info@viscontipalace.com	2013-10-18	2013-10-19	1	0		0	1	0	1	1	1	1	0
Laurendi	Giovanna		Giovanna	RELATORE/DISCUSSANT		Roma				Roma			g.laurendi@sanita.it			ROMA NON PERNOTTA CHIEDERE SE SERVE PARK-no n° mandata mail	III CONSENSUS CONFERENCE AIMAR " Cosa definisce l' appropriatezza nella gestione delle ccronicità respiratorie"	necessario un contatto telefonico	NO HOTEL	1	0														VISCONTI PALACE HOTEL	VISCONTI PALACE HOTEL Via Federico Cesi 37 00193 Roma info@viscontipalace.com	0	0	0	0		0	0	0	1	1	1	1
Ligia	Giovanni Paolo		Gianpaolo	AUDITORE/DISCUSSANT	AIMAR	Cagliari				Cagliari		3888430330	gligia@qubisoft.it			INVIATA MAIL CON VOLI E PROGRAMMA PRELIMINARE. 18/09 conferma i voli come da scheda. 19/09 inviata mail con biglietti allegati. PER SABRINA: VERIFICA QUANDO è IL SUO INTERVENTO(FACULTY?)	III CONSENSUS CONFERENCE AIMAR " Cosa definisce l' appropriatezza nella gestione delle ccronicità respiratorie"		OSPITALITA' COMPLETA	1	AEREO	18 OTT AZ7581 CAG 09.25 - FCO 10.35	2013-10-18		CAG-FCO	AZ7581	09.25	10.35	19 OTTAZ7152 FCO 16.00- CAG 17.10	2013-10-19	FCO-CAG	AZ7152	16.00-17.10		VISCONTI PALACE HOTEL	VISCONTI PALACE HOTEL Via Federico Cesi 37 00193 Roma info@viscontipalace.com	2013-10-18	2013-10-19	1	0		0	1	0	1	1	1	1
Luci	Claudio		Claudio	MEMBRO DELLA GIURIA		Roma				Roma			claudio.luci@federanziani.it			ROMA NON PERNOTTA CHIEDERE SE SERVE PARK-no n° mandata mail	III CONSENSUS CONFERENCE AIMAR " Cosa definisce l' appropriatezza nella gestione delle ccronicità respiratorie"	ok	NO HOTEL	1	0														VISCONTI PALACE HOTEL	VISCONTI PALACE HOTEL Via Federico Cesi 37 00193 Roma info@viscontipalace.com	0	0	0	0		0	0	0	1	1	1	1
Macchia	Vincenzo		Vincenzo	AUDITORE/DISCUSSANT	AIMAR	Potenza				Potenza		3282577858	macchia.vin@gmail.com			CONTATTATO ATTENDE ORARI BUS DA POTENZA ;17/9: invio info evento+proposte di viaggio bus;18/9: CONFERMA PIANO VIAGGIO, EMETTERE TKTS ED INVIARE	III CONSENSUS CONFERENCE AIMAR " Cosa definisce l' appropriatezza nella gestione delle ccronicità respiratorie"		OSPITALITA' COMPLETA	1	BUS	18 OTT BUS SIMET DA SALA CONSILINA 8,45- ROMA TIBURTINA 12,45	2013-10-18		SALA CONSILINA-ROMA T.NA				19 OTT SIMET BUS ROMA TBNA 15,00- SALA CONSILINA 18,50	2013-10-19					VISCONTI PALACE HOTEL	VISCONTI PALACE HOTEL Via Federico Cesi 37 00193 Roma info@viscontipalace.com	2013-10-18	2013-10-19	1	0		0	1		1	1	1	1
Marangio	Emilio		Emilio	AUDITORE/DISCUSSANT	AIMAR	Parma				Parma		334 6420607	emilio.marangio@unipr.it			17/9: CONFERMA PIANO VIAGGIO, EMETTERE TKTS ED INVIARE; 18/9: EMESSI TKTS-INVIATI	III CONSENSUS CONFERENCE AIMAR " Cosa definisce l' appropriatezza nella gestione delle ccronicità respiratorie"		OSPITALITA' COMPLETA	1	TRENO	18 OTT FROSSA 9491 PARMA 07.01 - ROMA TMI 10.10	2013-10-18		PARMA-ROMA T.NI	FR9461	07.01	10.10	19 OTT FROSSA 9540 ROMA TMI 15.20 - BLQ 17.35 + FB9824 BLQ 18.18 - PARMA 19.08	2013-10-19	ROMA T.NI-BOLOGNA C.LE	FR9540	15.20-17.35	FB9824 BOLOGNA C.LE18.18-PARMA19.08	VISCONTI PALACE HOTEL	VISCONTI PALACE HOTEL Via Federico Cesi 37 00193 Roma info@viscontipalace.com	2013-10-18	2013-10-19	1	0		0	1	0	1	1	1	1
Marasso	Roberto		Roberto	MEMBRO DELLA GIURIA		Asti				Asti		348-0627049	roberto.marasso@alice.it			INVIATA MAIL CON VOLI E PROGRAMMA PRELIMINARE;17/9: CONFERMA PIANO VIAGGIO, EMETTERE TKTS ED INVIARE-richiesti voli a kursaal e turistal-27/09 inviato tkts	III CONSENSUS CONFERENCE AIMAR " Cosa definisce l' appropriatezza nella gestione delle ccronicità respiratorie"		OSPITALITA' COMPLETA	1	AEREO	18 OTT BV1721 TRN 07.45 - FCO 08.55	2013-10-18		TRN-FCO	BV1721	07.45	08.55	19 OTT AZ 1607 FCO 17.15 TRN 18.35	2013-10-19	FCO-TRN	AZ1607	17.15-18.35		VISCONTI PALACE HOTEL	VISCONTI PALACE HOTEL Via Federico Cesi 37 00193 Roma info@viscontipalace.com	2013-10-18	2013-10-19	1	0		0	1	0	1	1	1	1
Marinari	Stefano		Stefano	RELATORE/DISCUSSANT		Chieti				Chieti		3396632066	stefanomarinari@alice.it			N.R.;17/9: invio info+proposte di viaggio in bus da pescara;18/9:CONFERMA PIANO VIAGGIO, EMETTERE tkts- EMESSI ritirati IN RICEVITORIA 26/09-inviati tkts 01/10	III CONSENSUS CONFERENCE AIMAR " Cosa definisce l' appropriatezza nella gestione delle ccronicità respiratorie"	ok	OSPITALITA' COMPLETA	1	BUS	18 OTT ARPAONLINE PESCARA-P.LE REPUBBLICA 07.00 ROMA TBNA 09.30	2013-10-18		PESCARA-ROMA TBNA	BUS ARPA	07.00	09.30	19 OTT ROMA TBNA 15,45 PESCARA P.LE REPUBBLICA 18,15	2013-10-19	ROMA TBNA-PESCARA	BUS ARPA	15,45-18,15		VISCONTI PALACE HOTEL	VISCONTI PALACE HOTEL Via Federico Cesi 37 00193 Roma info@viscontipalace.com	2013-10-18	2013-10-19	1	0		0	1		1	1	1	1
Marino	Roberto		Roberto	INTERVENTO IN TAVOLA ROTONDA		Roma				Roma		0667796316	r.marino@governo.it			annullato	III CONSENSUS CONFERENCE AIMAR " Cosa definisce l' appropriatezza nella gestione delle ccronicità respiratorie"	NON SARA' PRESENTE RISPOSTA 8/7	NO HOTEL	0															VISCONTI PALACE HOTEL	VISCONTI PALACE HOTEL Via Federico Cesi 37 00193 Roma info@viscontipalace.com	0	0	0	0		0	0		0	0		0
Mazzilli	Lorenzo		Lorenzo	MEMBRO DELLA GIURIA		Chieti				Chieti		3355702700 – 3355382941	lorenzo.mazzilli@asl2abruzzo.it; governo.clinico@asl2abruzzo.it			MEZZI PROPRI - PRENOTARE PARK ;18/9:conferma park-ok inviata mail	III CONSENSUS CONFERENCE AIMAR " Cosa definisce l' appropriatezza nella gestione delle ccronicità respiratorie"	ok	OSPITALITA' COMPLETA	1	AUTO		2013-10-18							2013-10-19					VISCONTI PALACE HOTEL	VISCONTI PALACE HOTEL Via Federico Cesi 37 00193 Roma info@viscontipalace.com	41565	41566	1	0		0	1	0	1	1	1	1	0
Melli	Silvana		Silvana	REL/DISCUSSANT		Bari				Bari		3396449075 336368208	silvimelli@libero.it oppure direttore.sanitario@asl.bari.it			30/8 richiamare doopo il 10 sett;17/9: NR; 18/9: DOTTORESSA NON PARTECIPA	III CONSENSUS CONFERENCE AIMAR " Cosa definisce l' appropriatezza nella gestione delle ccronicità respiratorie"	ok	OSPITALITA' COMPLETA	0															VISCONTI PALACE HOTEL	VISCONTI PALACE HOTEL Via Federico Cesi 37 00193 Roma info@viscontipalace.com	0	0	0	0		0	0		0	0		0
Mencacci	Claudio		Claudio	PARTECIPANTE ALLA TAVOLA ROTONDA		Milano				Milano		0263632505/3386091155	claudio.mencacci@gmail.com; a.arlati@psichiatria.it			30/8 non risponde- 02/09 N.R. 04/09 n.r.;17/9:RIKIAMARE DOM.MATT;18/9: SEGRETARIA(ALESSANDRA)MI KIEDE INVIO PIANO VIAGGIO CN RIENTRO IL 20/10 SU LINATE;NO HTL, SI TFR; 19/9: EMESSI TKTS-INVIATI-20!!	III CONSENSUS CONFERENCE AIMAR " Cosa definisce l' appropriatezza nella gestione delle ccronicità respiratorie"	ok	NO HOTEL	1	AEREO	18 OTT AZ 2019 LIN 07.45- FCO 8.55			MILANO-ROMA	AEREO	07.45	08.10	19 OTT AZ 2056 FCO 19.00-LIN 20.10	2013-10-19	FCO-LIN	AZ2056	19.00-20.10		VISCONTI PALACE HOTEL	VISCONTI PALACE HOTEL Via Federico Cesi 37 00193 Roma info@viscontipalace.com	0	0	1	0		0	1		1	1	1	1
Messina	Roberto		Roberto	PARTECIPANTE ALLA TAVOLA ROTONDA		Roma				Roma		06 / 87756407	segreteria.presidenza@federanziani.it; roberto.messina@icloud.com			ROMA NON PERNOTTA CHIEDERE SE SERVE PARK-contattare il 03/10	III CONSENSUS CONFERENCE AIMAR " Cosa definisce l' appropriatezza nella gestione delle ccronicità respiratorie"	ok	NO HOTEL	1	0														VISCONTI PALACE HOTEL	VISCONTI PALACE HOTEL Via Federico Cesi 37 00193 Roma info@viscontipalace.com	0	0	0	0		0	0	0	1	1	1	1
Mondello	Placido		Placido	MEMBRO DELLA GIURIA		Messina				Messina		3470157431	pmondello@tiscali.it			INVIATA MAIL CON VOLI E PROGRAMMA PRELIMINARE;17/9: NR; 18/9: NR, inviata mail con info+ proposta viaggio-27/09 rinviata mail sollecito risposta-OK TKT INVIATI	III CONSENSUS CONFERENCE AIMAR " Cosa definisce l' appropriatezza nella gestione delle ccronicità respiratorie"	ok	OSPITALITA' COMPLETA	1	AEREO	18 OTT AZ 1710 CTA 09.30 FCO 10.50	2013-10-18		CTA-FCO	AEREO	09.30	10.50	19 OTT AZ 1751 FCO 17.15-18.30 CTA	2013-10-19	FCO-CTA	AZ1751	17.15-18.30		VISCONTI PALACE HOTEL	VISCONTI PALACE HOTEL Via Federico Cesi 37 00193 Roma info@viscontipalace.com	2013-10-18	2013-10-19	1	0		0	1	0	1	1	1	1	0
Morini	Mara		Mara	RELATORE/DISCUSSANT		Bologna				Bologna		051.6597116(Segretaria Sig.ra Anceschi)	mara.morini@ausl.bologna.it;antonia.anceschi@ausl.bologna.it			N.R. AL FISSO;17/9:segretaria mi kiede invio info evento+proposte di viaggio.18/09 inviata mail con proposta viaggio-27/09 rinviata mail-01/10 rinviata mail-02/10 nn risponde	III CONSENSUS CONFERENCE AIMAR " Cosa definisce l' appropriatezza nella gestione delle ccronicità respiratorie"	ok	OSPITALITA' COMPLETA	1	TRENO?	BOL CENTR.7:43- ROMA TRM 9:40 OPPURE BOL 7:53-ROMA TRM 10:10 OPPURE ALITALIA BOL 7:05 FCO8:05	2013-10-18		BLQ CENTR-ROMA TMI				ROMA TERMINI 15.20 – BOL 17:35, ROMA TRM 15:50- BOLOGNA 18:07	2013-10-19					VISCONTI PALACE HOTEL	VISCONTI PALACE HOTEL Via Federico Cesi 37 00193 Roma info@viscontipalace.com	41565	41566	1	0		0	1		1	1	1	1
Nardini	Stefano		Stefano	PRESIDENTE III SESSIONE /RELATORE/DISCUSSANT		Vittorio Veneto (TV)				Vittorio Veneto (TV)		3466964060	snardini@qubisoft			INVIATA MAIL CON VOLI E PROGRAMMA PRELIMINARE;17/9: inviata mail info+proposta viaggio-rinviata mail 27/09-rinviata mail 01/10-INVIATI TKTS	III CONSENSUS CONFERENCE AIMAR " Cosa definisce l' appropriatezza nella gestione delle ccronicità respiratorie"	board scientifico	OSPITALITA' COMPLETA	1	TRENO	FA9403 VE. MESTRE -ROMA TERMINI 06.25-09.30	2013-10-18		VE.MESTRE-ROMA T.NI	FA9403	06.25	09.30	19 OTT FA9440 ROMA T.NI-VE.MESTRE 16.35-20.08	2013-10-19	ROMA -MESTRE	FA9440	16.35-20.08		VISCONTI PALACE HOTEL	VISCONTI PALACE HOTEL Via Federico Cesi 37 00193 Roma info@viscontipalace.com	2013-10-18	2013-10-19	1	0		0	1	0	1	1	1	1	0
Neri	Margherita		Margherita	AUDITORE/DISCUSSANT	AIMAR	Tradate				Tradate		0331 995308	mneri@qubisoft.it			17/9:invio proposta viaggio+info; non partecipa	III CONSENSUS CONFERENCE AIMAR " Cosa definisce l' appropriatezza nella gestione delle ccronicità respiratorie"		OSPITALITA' COMPLETA	0																	0	0	0	0		0	0		0	0		0
Palange	Paolo		Paolo	MEMBRO DELLA GIURIA		Roma				Roma		347/3487113 oppure nardi Ilaria 340/5642955; ilaria_nardi@libero.it	paolo.palange@uniroma1.it			ROMA NON PERNOTTA CHIEDERE SE SERVE PARK-nn risponde	III CONSENSUS CONFERENCE AIMAR " Cosa definisce l' appropriatezza nella gestione delle ccronicità respiratorie"	ok	NO HOTEL	1	0														VISCONTI PALACE HOTEL	VISCONTI PALACE HOTEL Via Federico Cesi 37 00193 Roma info@viscontipalace.com	0	0	0	0		0	0	0	1	1	1	1
Paneroni			Mara	RELATORE/DISCUSSANT
Parrino	Liborio		Liborio	AUDITORE/DISCUSSANT PARTECIPANTE A TAVOLA ROTONDA X COMI		Parma				Parma		Tel. 0521 702693 - Fax 0521 704107	liborio.parrino@unipr.it			SOSTITUISCE PROF.COMI; 17/9: INVIO PROGRAMMA +PROPOSTA VIAGGIO-rinviata proposta 27/09-OK NON DORME-ok inviati tkts	III CONSENSUS CONFERENCE AIMAR " Cosa definisce l' appropriatezza nella gestione delle ccronicità respiratorie"	ok	OSPITALITA' COMPLETA	1	TRENO	18 OTT FRECCIAROSSA 9491 PARMA 7:01/ROMA TERM.10:10	2013-10-18		PARMA-ROMA TERMINI	FR9491	1899-12-31 07:01:00	1899-12-31 10:10:00	19 OTT FRECCIAROSSA 9540 ROMA TRNI 15:20 BLQ CENTR.17:35- FRECCIABIANCA 9824 BLQ CENTR.18:18 PARMA 19:05	2013-10-19	ROMA T.NI-BOLOGNA C.LE BOLOGNA C.LE-PARMA	FR9540	15.20-17.35	FB9824 BOLOGNA C.LE18.18-PARMA19.08	VISCONTI PALACE HOTEL	VISCONTI PALACE HOTEL Via Federico Cesi 37 00193 Roma info@viscontipalace.com	0	0	0	0		0	0		1	1		1
Pasqua	Franco		Franco	MEMBRO DELLA GIURIA		Roma				Roma		348/2653668	pasquafranco@gmail.com; franco_pasqua@fastweb.it			ROMA NON PERNOTTA CHIEDERE SE SERVE PARK-ok inviati dettagli	III CONSENSUS CONFERENCE AIMAR " Cosa definisce l' appropriatezza nella gestione delle ccronicità respiratorie"	ok	NO HOTEL	1	AUTO														VISCONTI PALACE HOTEL	VISCONTI PALACE HOTEL Via Federico Cesi 37 00193 Roma info@viscontipalace.com	0	0	0	0		0	0	0	1	1	1	1	0
Perillo	Giuseppe		Giuseppe	AUDITORE/DISCUSSANT	AIMAR	NApoli				NApoli		3480158613	giuseppe.perillo@sangiovannieruggi.it			PROCEDERE CON EMISSIONE TRENI DA SCHEDA nn ho inviato mail;17/9:conferma treni,emmettere tkts; 18/9: emessi tkts e inviati	III CONSENSUS CONFERENCE AIMAR " Cosa definisce l' appropriatezza nella gestione delle ccronicità respiratorie"		OSPITALITA' COMPLETA	1	TRENO	18 OTT FROSSA 9622 SALERNO 9.12-ROMA TMI11.10	2013-10-18		SALERNO-ROMA T.NI	FR9622	09.12	11.10	19 OTT FRECCIAROSSA 9521 113:26- SALERNO 15:47	2013-10-19	ROMA TIB.NA-SALERNO	IT9923	13.57-16.04		VISCONTI PALACE HOTEL	VISCONTI PALACE HOTEL Via Federico Cesi 37 00193 Roma info@viscontipalace.com	2013-10-18	2013-10-19	1	0		0	1	0	1	1	1	1
Pisanti	Paola		Paola	RELATORE/DISCUSSANT		Roma				Roma		3356697606	p.pisanti@sanita.it			ROMA NON PERNOTTA CHIEDERE SE SERVE PARK- no parcheggio- deve dare ok cena- inviati dettagli	III CONSENSUS CONFERENCE AIMAR " Cosa definisce l' appropriatezza nella gestione delle ccronicità respiratorie"	ok	NO HOTEL	1	0														VISCONTI PALACE HOTEL	VISCONTI PALACE HOTEL Via Federico Cesi 37 00193 Roma info@viscontipalace.com	0	0	0	0		0	0	0	1	1	1	1
Pistelli	Riccardo		Riccardo	RELATORE INTERVENTO IN TAVOLA ROTONDA		Roma				Roma		335/5286756	riccardo.pistelli@rm.unicatt.it -riccardopistelli@h-columbus.it			ROMA NON PERNOTTA CHIEDERE SE SERVE PARK-inviati dettagli	III CONSENSUS CONFERENCE AIMAR " Cosa definisce l' appropriatezza nella gestione delle ccronicità respiratorie"	ok telefonico, magari un memo/contatto da parte di FDB o CMS	NO HOTEL	1	AUTO														VISCONTI PALACE HOTEL	VISCONTI PALACE HOTEL Via Federico Cesi 37 00193 Roma info@viscontipalace.com	0	0	0	0		0	0	0	1	1	1	1	0
Pistolesi	Massimo		Massimo	AUDITORE/DISCUSSANT	AIMAR	Firenze				Firenze		329 6117036	massimo.pistolesi@unifi.it			17/9 invio info+proposte viaggi-27/09 rinvio mail proposte-nn partecipa	III CONSENSUS CONFERENCE AIMAR " Cosa definisce l' appropriatezza nella gestione delle ccronicità respiratorie"		OSPITALITA' COMPLETA	0			2013-10-18														0	0	0	0		0	0		0	0		0
Polverino	Mario		Mario	PRESIDENTE II SESSIONE / REL/DISCUSSANT		Salerno				Salerno		3398080111	mariopolverin@gmail.com			COMUNICATO TRENI AL TEL ATTENDE E MAIL;18/9: CONFERMA PIANO VIAGGIO-EMETTERE TKTS. 19/09 EMESSI TICKET INVIATA MAIL CON ALLEGATI BIGLIETTI	III CONSENSUS CONFERENCE AIMAR " Cosa definisce l' appropriatezza nella gestione delle ccronicità respiratorie"	board scientifico	OSPITALITA' COMPLETA	1	TRENO	18 OTT FROSSA 9524 SALERNO 9.12-ROMA TMI11.10	2013-10-18		SALERNO-ROMA T.NI	FR9524	09.12	11.10	19 OTT FROSSA 9521 ROMA TIBURTINA 13.26- SALERNO 15.47	2013-10-19	ROMA TIBURTINA-SALERNO	FR9521	13.26-15.47		VISCONTI PALACE HOTEL	VISCONTI PALACE HOTEL Via Federico Cesi 37 00193 Roma info@viscontipalace.com	2013-10-18	2013-10-19	1	0		0	1	0	1	1	1	1
Pozzi	Giuseppe		Giuseppe	MEMBRO DELLA GIURIA		Roma				Roma			giuseppe.pozzi@yahoo.it			ROMA NON PERNOTTA CHIEDERE SE SERVE PARK-no n° mandata mail	III CONSENSUS CONFERENCE AIMAR " Cosa definisce l' appropriatezza nella gestione delle ccronicità respiratorie"	ok	NO HOTEL	1	0														VISCONTI PALACE HOTEL	VISCONTI PALACE HOTEL Via Federico Cesi 37 00193 Roma info@viscontipalace.com	0	0	0	0		0	0	0	1	1	1	1
Prestifilippo	Alessandro ANTONINO		Alessandro	RELATORE/DISCUSSANT		Catania				Catania		347-4320882	alexpres@alice.it			INVIATA MAIL CON VOLI E PROGRAMMA PRELIMINARE;18/9: conferma voli, inviare tkts; 19/9: INVIATI TKTS	III CONSENSUS CONFERENCE AIMAR " Cosa definisce l' appropriatezza nella gestione delle ccronicità respiratorie"	ok confermata partecipazione. devono dare nomi entro sett	OSPITALITA' COMPLETA	1	AEREO	18 OTT AZ 1744 CTA 07,25- FCO 08.45	2013-10-18		CTA-FCO	AZ1744	07.25	08.45	19 OTT AZ 1733 FCO 17.15 -CTA 18.30	2013-10-19	FCO-CTA	AZ1733	16.15-17.30		VISCONTI PALACE HOTEL	VISCONTI PALACE HOTEL Via Federico Cesi 37 00193 Roma info@viscontipalace.com	2013-10-18	2013-10-19	1	0		0	1	0	1	1	1	1
Privitera	Salvatore		Salvatore	AUDITORE/DISCUSSANT	AIMAR	Taormina				Taormina		3488811424	salprivit@tin.it			17/9: INVIATA MAIL CON INFO+PROPOSTA VIAGGIO-27/09 rinviata mail x riconferma voli-01/10 OK mandati voli	III CONSENSUS CONFERENCE AIMAR " Cosa definisce l' appropriatezza nella gestione delle ccronicità respiratorie"		OSPITALITA' COMPLETA	1	AEREO	18 OTT AZ 1744 CTA 07,25- FCO 08.45	2013-10-18		CTA-FCO	AZ1744	07.25	08.45	19 OTT AZ 1733 FCO 17.15 -CTA 18.30	2013-10-19	FCO-CTA	AZ1751	17.15-18.30		VISCONTI PALACE HOTEL	VISCONTI PALACE HOTEL Via Federico Cesi 37 00193 Roma info@viscontipalace.com	2013-10-18	2013-10-19	1	0		0	1	0	1	1	1	1
Procaccini	Monica		Rossana	REL/DISCUSSANT		Palermo				Palermo		335 6749460	presidenza@federasma.org; m.desimone@federasma.org			SOSTITUTA DI PROCACCINI-E'LA NUOVA PRESIDENTE FEDERASMA-leggera' mail lunedì-NON PARTECIPA - SOSTITUITA DA FRATEIACCI	III CONSENSUS CONFERENCE AIMAR " Cosa definisce l' appropriatezza nella gestione delle ccronicità respiratorie"	ok	OSPITALITA' COMPLETA	0			2013-10-18							2013-10-19					VISCONTI PALACE HOTEL	VISCONTI PALACE HOTEL Via Federico Cesi 37 00193 Roma info@viscontipalace.com	0	0	0	0		0	0	0	0	0	0	0
Proto	Cesare		Cesare	PARTECIPANTE A TAVOLA ROTONDA	MANCA TEL	Milano				Milano			c.proto@libero.it			MANCA TEL.INVIO MAIL XINFO, KIEDENDO DI METTERSI IN CONTATTO- non partecipa, propone sostituto e ho richiesto ok ad Aimar-OK già contattato Tramarin che deve rispondere	III CONSENSUS CONFERENCE AIMAR " Cosa definisce l' appropriatezza nella gestione delle ccronicità respiratorie"	ok	OSPITALITA' COMPLETA	0			2013-10-18							2013-10-19					VISCONTI PALACE HOTEL	VISCONTI PALACE HOTEL Via Federico Cesi 37 00193 Roma info@viscontipalace.com	41565	41566	1	0		0	1		0	0	1	0
Puglisi	Giovanni		Giovanni	PARTECIPANTE ALLA TAVOLA ROTONDA		Roma				Roma		0658703715 - 3382684824	gpuglisi@scamilloforlanini.rm.it -giovanni.puglisi@tiscali.it			ROMA NON PERNOTTA CHIEDERE SE SERVE PARK-nn risponde 02/10	III CONSENSUS CONFERENCE AIMAR " Cosa definisce l' appropriatezza nella gestione delle ccronicità respiratorie"	ok	NO HOTEL	1	0														VISCONTI PALACE HOTEL	VISCONTI PALACE HOTEL Via Federico Cesi 37 00193 Roma info@viscontipalace.com	0	0	0	0		0	0	0	1	1	1	1
Rusticali	Bruno		Bruno	MEMBRO DELLA GIURIA		Roma				Roma			rusticali@agenas.it			chiesto contatto a Nardini - ROMA CHIEDERE SE PERNOTTO-02/10 mandata mail	III CONSENSUS CONFERENCE AIMAR " Cosa definisce l' appropriatezza nella gestione delle ccronicità respiratorie"	chiesto contatto a Nardini	NO HOTEL	1	0														VISCONTI PALACE HOTEL	VISCONTI PALACE HOTEL Via Federico Cesi 37 00193 Roma info@viscontipalace.com	0	0	0	0		0	0	0	1	1	1	1
Sagliocca	Luciano		Luciano	MEMBRO DELLA GIURIA						CHIEDERE DI DOVE E'		0816060396 - 3495017434	lucianosagliocca@arsan.campania.it - sagliocca.l@gmail.com			N.R.; 17/9: NR; 18/9: NR, invio mail xkiedere di mettersi in contatto -rinviata mail per contatto 27/09- OK RICONFERMA TRENI-inviati tkts-NON VUOLE TRANSFER IN ARRIVO?!	III CONSENSUS CONFERENCE AIMAR " Cosa definisce l' appropriatezza nella gestione delle ccronicità respiratorie"	ok	OSPITALITA' COMPLETA	1	TRENO	FR9544 NAPOLI C.LE-ROMA T.NI	2013-10-18			FR9544	15.00	16.10	FR9521 ROMA T.NI-SALERNO	2013-10-19	ROMA T.NI SALERNO	FR9521	13.45-15.47		VISCONTI PALACE HOTEL	VISCONTI PALACE HOTEL Via Federico Cesi 37 00193 Roma info@viscontipalace.com	2013-10-18	2013-10-19	1	0		0	1		1	1	1	1
Salemi	Michelangelo		Michelangelo	MEMBRO DELLA GIURIA		Vittorio Veneto (TV)				Vittorio Veneto (TV)		0438 665204 oppure 5308 - 3472912051	michelangelo.salemi@ulss7.it			TELEFONO CENTRALINO N.R. - MANDARE MAIL X PROPORRE STESSO OPERATIVO NARDINI VCE FCO- SCRIVERE O RICHIAMARE;17/9: N.R., inviata mail con info+proposta viaggio;18/9:CONFERMA VIAGGIO -26-09richiesta quotazione 18/19 ottobre volo - ok inviato tkt! 20!	III CONSENSUS CONFERENCE AIMAR " Cosa definisce l' appropriatezza nella gestione delle ccronicità respiratorie"	ok	OSPITALITA' COMPLETA	1	AEREO	AZ 1464 VCE-FCO 08:05-9:10	2013-10-18		VENEZIA-ROMA FCO	AZ1464	08.05	09.10	AZ1467 ROMA FCO-VENEZIA	2013-10-19	ROMA FCO-VENEZIA	AZ1467	17.15-18.25		VISCONTI PALACE HOTEL	VISCONTI PALACE HOTEL Via Federico Cesi 37 00193 Roma info@viscontipalace.com	2013-10-18	2013-10-19	1	0		0	1	0	1	1	1	1
Sanguinetti	Claudio Maria		Claudio Maria	PRESIDENTE DELL'EVENTO E RESP SCIENTIFICO		Roma				Roma		3358357034	c.sanguinetti@alice.it			ROMA NON PERNOTTA CHIEDERE SE SERVE PARK	III CONSENSUS CONFERENCE AIMAR " Cosa definisce l' appropriatezza nella gestione delle ccronicità respiratorie"	board scientifico	NO HOTEL	1															VISCONTI PALACE HOTEL	VISCONTI PALACE HOTEL Via Federico Cesi 37 00193 Roma info@viscontipalace.com	0	0	0	0		0	0	0	1	1	1	1
Selvi	Eleonora		Eleonora	MEMBRO DELLA GIURIA		Roma				Roma		MANCA TEL	eleonora.selvi@federanziani.it			ROMA NON PERNOTTA CHIEDERE SE SERVE PARK-no n° 02/10 mandata mail	III CONSENSUS CONFERENCE AIMAR " Cosa definisce l' appropriatezza nella gestione delle ccronicità respiratorie"	ok	NO HOTEL	1															VISCONTI PALACE HOTEL	VISCONTI PALACE HOTEL Via Federico Cesi 37 00193 Roma info@viscontipalace.com	0	0	0	0		0	0	0	1	1	1	1
Sevieri	Gianfranco		Gianfranco	AUDITORE/DISCUSSANT	AIMAR	Viareggio				Viareggio	manca telefono	MANCA TEL	manca mail				III CONSENSUS CONFERENCE AIMAR " Cosa definisce l' appropriatezza nella gestione delle ccronicità respiratorie"		OSPITALITA' COMPLETA	1															VISCONTI PALACE HOTEL	VISCONTI PALACE HOTEL Via Federico Cesi 37 00193 Roma info@viscontipalace.com	0	0	1	0		0	1	0	1	1	1	1
Tangolo	Domenico		Domenico	RELATORE/DISCUSSANT		Torino				Torino		3358270511	dtangolo@cittadellasalute.to.it			INVIATA MAIL CON VOLI E PROGRAMMA PRELIMINARE-CHIAMARLO;17/9 segreteria tel;18/9: segr.tel, invio mail con info+proposta viaggio-CONFERMA DEL PIANO VIAGGIO-EMETTERE TKTS-26-09 richieste quotazioni kurssal+turistal-27/09 inviato tkts	III CONSENSUS CONFERENCE AIMAR " Cosa definisce l' appropriatezza nella gestione delle ccronicità respiratorie"	ok	OSPITALITA' COMPLETA	1		18 OTT BV1721 TRN 07.45 - FCO 08.55	2013-10-18		TRN-FCO	BV1721	07.45	08.55	19 OTT AZ 1607 FCO 17.15 TRN 18.35	2013-10-19	FCO-TRN	AZ1607	17.15-18.35		VISCONTI PALACE HOTEL	VISCONTI PALACE HOTEL Via Federico Cesi 37 00193 Roma info@viscontipalace.com	2013-10-18	2013-10-19	1	0		0	1	0	1	1	1	1
Tempesta	Francesco		Franco	AUDITORE/DISCUSSANT		Roma				Roma		335 485046	famtempesta@libero.it			ROMA NON PERNOTTA CHIEDERE SE SERVE PARK	III CONSENSUS CONFERENCE AIMAR " Cosa definisce l' appropriatezza nella gestione delle ccronicità respiratorie"	ok	NO HOTEL	1															VISCONTI PALACE HOTEL	VISCONTI PALACE HOTEL Via Federico Cesi 37 00193 Roma info@viscontipalace.com	0	0	0	0		0	0	0	1	1	1	1
Testa	Angelo		Angelo	MEMBRO DELLA GIURIA		ROMA				ROMA		06/45.42.26.16	snami [snami@snami.org]			ROMA NON PERNOTTA CHIEDERE SE SERVE PARK	III CONSENSUS CONFERENCE AIMAR " Cosa definisce l' appropriatezza nella gestione delle ccronicità respiratorie"	ok	NO HOTEL	1															VISCONTI PALACE HOTEL	VISCONTI PALACE HOTEL Via Federico Cesi 37 00193 Roma info@viscontipalace.com	0	0	0	0		0	0	0	1	1	1	1
Torchio	Roberto		Roberto	STREAMLEADER RELATORE RELATORE/DISCUSSANT		Orbassano (TO)				Orbassano (TO)		335-6748620	r.torchio@inrete.it			INVIATA MAIL CON VOLI E PROGRAMMA PRELIMINARE;17/9: reinvio info+proposta viaggio-renvio 27/09- OK INVIATI TKTS 30/09	III CONSENSUS CONFERENCE AIMAR " Cosa definisce l' appropriatezza nella gestione delle ccronicità respiratorie"	board scientifico	OSPITALITA' COMPLETA	1		18 OTT BV1721 TRN 07.45 - FCO 08.55	2013-10-18		TRN-FCO	BV1721	07.45	08.55	19 OTT AZ 1607 FCO 17.15 TRN 18.35	2013-10-19	FCO-TRN	AZ1607	17.15-18.35		VISCONTI PALACE HOTEL	VISCONTI PALACE HOTEL Via Federico Cesi 37 00193 Roma info@viscontipalace.com	2013-10-18	2013-10-19	1	0		0	1	0	1	1	1	1
Tramarin	Roberto		Roberto	PARTECIPANTE ALLA TAVOLA ROTONDA						Pavia		335/204613	robertotramarin@tin.it			SOSTITUTO PROTO-27/09 inviata mail con programma per chiedere anche modalità viaggio	III CONSENSUS CONFERENCE AIMAR " Cosa definisce l' appropriatezza nella gestione delle ccronicità respiratorie"		OSPITALITA' COMPLETA	1			2013-10-18							2013-10-19					VISCONTI PALACE HOTEL	VISCONTI PALACE HOTEL Via Federico Cesi 37 00193 Roma info@viscontipalace.com	2013-10-18	2013-10-19	1	0		0	1		1	1	1	1
Tubaldi	Alberto		Alberto	AUDITORE/DISCUSSANT	AIMAR	Macerata				Macerata		3406879507	atubaldi@asl9.marche.it;alberto.tubaldi@sanita.marche.it			INVIATA MAIL CON ORARI BUS ;17/9:reinvio info+proposta viaggio; 02/10 - rinvio mail dopo chiamata	III CONSENSUS CONFERENCE AIMAR " Cosa definisce l' appropriatezza nella gestione delle ccronicità respiratorie"		OSPITALITA' COMPLETA	1	BUS	BUSLINEE ROMA MARCHE 18 OTT MACERATA 06.15 ROMA TIB. 10.35	2013-10-18		MACERATA AUTOSTAZ-ROMA TIB.NA	BUS	06.15	10.35	19 OTT ROMA TIB. 14.10 MACERATA 19.00 oppure proporre CORSA 16.10- MACERATA 20.00	2013-10-19	ROMA TIB.NA-MACERATA AUTOSTAZ	BUS			VISCONTI PALACE HOTEL	VISCONTI PALACE HOTEL Via Federico Cesi 37 00193 Roma info@viscontipalace.com	2013-10-18	2013-10-19	1	0		0	1	0	1	1	1	1
Tupputi	Emmanuele		Emmanuele	MEMBRO DELLA GIURIA		Barletta				Barletta		3384667955	e.tupputi@hotmail.com			TORNA DA ATENE IL 18 OTT CON CORATELLA FA SAPERE SE SERVE TFR X TUTTI E DUE.RIENTRO 19OTT O AZ 1607 FCO 17.25-BRI 18.35 : rikiama xinformarci sull'eventuale tfr, e conferma il ritorno.19/9: EMESSO TKT RIENTRO E INVIATO	III CONSENSUS CONFERENCE AIMAR " Cosa definisce l' appropriatezza nella gestione delle ccronicità respiratorie"	ok	OSPITALITA' COMPLETA	1	AEREO	18 OTT FORSE TRANSFER CON CORATELLA	2013-10-18						19OTT O AZ 1607 FCO 17.25-BRI 18.35 O FA 9357ROMA TMI 18.00- BARLETTA 21.34	2013-10-19					VISCONTI PALACE HOTEL	VISCONTI PALACE HOTEL Via Federico Cesi 37 00193 Roma info@viscontipalace.com	2013-10-18	2013-10-19	1	0		0	1	0	1	1	1	1
Vagheggini	Guido		Guido	RELATORE RELATORE/DISCUSSANT STREAMLEADER+RELATORE/DISCUSSANT X AMBROSIAUDITORE/DISCUSSANT		Pisa				Pisa		3473665513	guidovagheggini@libero.it; g.vagheggini@riabilitazione-volterra.it(non usare questo indirizzo)			SOSTITUISCE AMBROSINI-INVIATO DETTAGLIO TRENI VIA MAIL- ATTESA RISCONTRO; 18/9: invio info+proposta viaggio(dott.nn ha mai ricevuto la vekkia mail)-rinviata mail -01/10 INVIATI TKTS	III CONSENSUS CONFERENCE AIMAR " Cosa definisce l' appropriatezza nella gestione delle ccronicità respiratorie"	ok	OSPITALITA' COMPLETA	1	TRENO	FRBIANCA 35415 PISA C.LE 07.35-ROMA T.MI 10.02	2013-10-18		PISA-ROMA T.MI	FB35442	07.35	10.02	19 OTT FBIANCA 35442 ROMA T.NI 17.10- PISA C.LE 20.00	2013-10-19	ROMA T.MI-PISA C.LE	FB35442	17.10-20.00		VISCONTI PALACE HOTEL	VISCONTI PALACE HOTEL Via Federico Cesi 37 00193 Roma info@viscontipalace.com	2013-10-18	2013-10-19	1	0		0	1	0	1	1	1	1
Valente	Salvatore		Salvatore	REL GIURIA		Roma				Roma		347/3320109 - 06 / 30154334-5	svalente@rm.unicatt.it			annullato -sarà sostituito da Dal Negro
Vincenti	Rigoletta		Rigoletta	AUDITORE/DISCUSSANT	AIMAR	Carrara				Carrara		335 5610769	rigovince@yahoo.it			MEZZI PROPRI - AUTO CHIEDERE SE SERVE PARK;18/9: KIEDE DI RIKIAMARLA VENERDì 20/9 XCONFERMA AUTO O TRENO-ok emessi tkts E INVIATI	III CONSENSUS CONFERENCE AIMAR " Cosa definisce l' appropriatezza nella gestione delle ccronicità respiratorie"		OSPITALITA' COMPLETA	1	AUTO		2013-10-18							2013-10-19					VISCONTI PALACE HOTEL	VISCONTI PALACE HOTEL Via Federico Cesi 37 00193 Roma info@viscontipalace.com	2013-10-18	2013-10-19	1	0		0	1	0	1	1	1	1
Vitacca	Michele		Michele	RELATORE/DISCUSSANT		BUSSAGO						3391501050	michele.vitacca@fsm.it			18/9: invio mail con programma e kiedo di mettersi in contatto con noi;19/9:dott.kiede di partire il 18 pom.da Bgy/Vrn/Lin;kiede anke notte x lui e moglie (Di Meo Margherita); rientro il 20 sera.kiede preventivo xnotte in+, xmoglie e voli. - 30 sett inviato mail x scelta voli e poi facciamo preventivo-DATO OK EMESSI VOLI E MANDATO FATTURA PER ACCOMPAGNATORE	III CONSENSUS CONFERENCE AIMAR " Cosa definisce l' appropriatezza nella gestione delle ccronicità respiratorie"	ok	OSPITALITA' COMPLETA	1	AEREO		18-ot							2013-10-20					VISCONTI PALACE HOTEL	VISCONTI PALACE HOTEL Via Federico Cesi 37 00193 Roma info@viscontipalace.com	18-ot	41567	1	1		0	1	1	1	1	0	1
Volpe	Gennaro		Gennaro	MEMBRO DELLA GIURIA		Napoli				Napoli		MANCA TEL	volpegennaro@virgilio.it			NON C'E' TEL; invio mail con programma e kiedo di mettersi in contatto con noi-rinviata mail x mettersi in contatto 27/9-rinviata il 01/10-NO TEL 02/10 INVIATA MAIL	III CONSENSUS CONFERENCE AIMAR " Cosa definisce l' appropriatezza nella gestione delle ccronicità respiratorie"	ok	OSPITALITA' COMPLETA	1															VISCONTI PALACE HOTEL	VISCONTI PALACE HOTEL Via Federico Cesi 37 00193 Roma info@viscontipalace.com	0	0	1	0		0	1		1	1	1	1
Zamparelli	Paolo		Paolo	AUDITORE/DISCUSSANT	AIMAR	Sorrento				Sorrento		360/382696	zamparel@aliceposta.it			N.R; 18/9: NR, invio mail con info, kiedendo di mettersi in contatto con noi;19/9:invio mail con proposta viaggio!!-26 settembre invio mail in cui spiego per treno Polverino-01/10 rinviata mail di sollecito-EMESSO IL RITORNO ASPETTO PER ANDATA	III CONSENSUS CONFERENCE AIMAR " Cosa definisce l' appropriatezza nella gestione delle ccronicità respiratorie"		OSPITALITA' COMPLETA	1	TRENO	18 OTT FR9526 NAPOLI C.LE 10.00/ ROMA T.NI 11.10	2013-10-18		NAPOLI C.LE/ ROMA T.NI	FR9526	10.00	11.10	19 OTT FR.OSSA 9525 ROMA T.NI 15.45/ NAPOLI C.LE 18.33	2013-10-19	ROMA T.MI/ NAPOLI C.LE	FR9525	15.45-16.55		VISCONTI PALACE HOTEL	VISCONTI PALACE HOTEL Via Federico Cesi 37 00193 Roma info@viscontipalace.com	2013-10-18	2013-10-19	1	0		0	1	0	1	1	1	1
Zanon	Pietro		Pietro	AUDITORE/DISCUSSANT	AIMAR	Busto Arsizio (VA)				Busto Arsizio (VA)		335 6969659	pzanon@gmx.com			inviare mail con dettaglio voli;18/9: invio mail con info+viaggio-conferma il piano viaggio.19/09 EMESSI TICKET INVIATA MAIL.	III CONSENSUS CONFERENCE AIMAR " Cosa definisce l' appropriatezza nella gestione delle ccronicità respiratorie"		OSPITALITA' COMPLETA	1		18 OTT AZ 1017 MXP 06.50 - FCO 08.10	2013-10-18		MXP-FCO	az1017	06.50	08.10	19 OTT AZ 1028 FCO 17.15 MXP 18.35	2013-10-19		AZ1028	17.15-18.35		VISCONTI PALACE HOTEL	VISCONTI PALACE HOTEL Via Federico Cesi 37 00193 Roma info@viscontipalace.com	2013-10-18	2013-10-19	1	0		0	1	0	1	1	1	1
[truncated: 3 more columns]
